# Supplementary material for: CRISPR/Cas9-generated mutations in a sugar transporter gene reduce cassava susceptibility to bacterial blight
Source: Plant Physiol. 2024 May 3;195(4):2566–78. doi: 10.1093/plphys/kiae243 (PMC11288762; doi:10.1093/plphys/kiae243)
Supplement: kiae243_Supplementary_Data [file kiae243_supplementary_data.zip]

Archive with 2 entries (2 files):
- pp.00918.2023-s03.pdf
- Supplementary Data.pdf
